# Supplementary material for: Circ_0008532 promotes bladder cancer progression by regulation of the miR-155-5p/miR-330-5p/MTGR1 axis
Source: J Exp Clin Cancer Res. 2020 May 27;39:94. doi: 10.1186/s13046-020-01592-0 (PMC7251916; doi:10.1186/s13046-020-01592-0)
Supplement: Supplementary file 1 — Additional file 1: Table S1. The primer sequence used in this study. [file 13046_2020_1592_MOESM1_ESM.xls]

## Sheet: Sheet1
Table S1. The primer sequence used in this study
real-time qPCR	circ_0008532	forward	CGCTGTCAGGAATCAGATCG
		reverse	AGGTTGGCCTTGAGAAATGGA
	MTGR1	forward	CTTACCACTCTGCAACAGTTTGG
		reverse	GGACGAAGGGGAAAGTTTGTG
	GAPDH	forward	AAGGTGAAGGTCGGAGTCAAC
		reverse	GGGGTCATTGATGGCAACAATA
	miR-1184	forward	CGCCTGCAGCGACTTGATG
		reverse	AGTGCAGGGTCCGAGGTATT
	miR-1200	forward	GCGCTCCTGAGCCATTCTG
		reverse	AGTGCAGGGTCCGAGGTATT
	miR-1208	forward	GCGCGTCACTGTTCAGACA
		reverse	AGTGCAGGGTCCGAGGTATT
	miR-1236-3p	forward	GCGCCTCTTCCCCTTGTCT
		reverse	AGTGCAGGGTCCGAGGTATT
	miR-1238-3p	forward	CGCGCTTCCTCGTCTGTC
		reverse	AGTGCAGGGTCCGAGGTATT
	miR-1244	forward	CGCGAAGTAGTTGGTTTGTATGAG
		reverse	AGTGCAGGGTCCGAGGTATT
	miR-1251-5p	forward	CGCGACTCTAGCTGCCAAA
		reverse	AGTGCAGGGTCCGAGGTATT
	miR-1253	forward	CGCGCGAGAGAAGAAGATCAG
		reverse	AGTGCAGGGTCCGAGGTATT
	miR-1265	forward	GCGCAGGATGTGGTCAAGT
		reverse	AGTGCAGGGTCCGAGGTATT
	miR-1286	forward	CGCGTGCAGGACCAAGATG
		reverse	AGTGCAGGGTCCGAGGTATT
	miR-1288-3p	forward	GCGTGGACTGCCCTGATC
		reverse	AGTGCAGGGTCCGAGGTATT
	miR-136-5p	forward	CGCGACTCCATTTGTTTTGAT
		reverse	AGTGCAGGGTCCGAGGTATT
	miR-155-5p	forward	CGCGTTAATGCTAATCGTGATA
		reverse	AGTGCAGGGTCCGAGGTATT
	miR-326	forward	CGCCTCTGGGCCCTTC
		reverse	AGTGCAGGGTCCGAGGTATT
	miR-330-5p	forward	GCGTCTCTGGGCCTGTGTC
		reverse	AGTGCAGGGTCCGAGGTATT
	miR-339-3p	forward	TGAGCGCCTCGACGACA
		reverse	AGTGCAGGGTCCGAGGTATT
	miR-432-5p	forward	CGCGTCTTGGAGTAGGTCATT
		reverse	AGTGCAGGGTCCGAGGTATT
	miR-433-3p	forward	GCGATCATGATGGGCTCCT
		reverse	AGTGCAGGGTCCGAGGTATT
	miR-486-3p	forward	CGCGGGGCAGCTCAGTA
		reverse	AGTGCAGGGTCCGAGGTATT
	miR-145-5p	forward	CGGTCCAGTTTTCCCAGGA
		reverse	AGTGCAGGGTCCGAGGTATT
	U6	forward	CTCGCTTCGGCAGCACA
		reverse	AACGCTTCACGAATTTGCGT
RT-PCR	miR-1184	GTCGTATCCAGTGCAGGGTCCGAGGTATTCGCACTGGATACGACGGAAGC
	miR-1200	GTCGTATCCAGTGCAGGGTCCGAGGTATTCGCACTGGATACGACGAGGCT
	miR-1208	GTCGTATCCAGTGCAGGGTCCGAGGTATTCGCACTGGATACGACTCCGCC
	miR-1236-3p	GTCGTATCCAGTGCAGGGTCCGAGGTATTCGCACTGGATACGACCTGGAG
	miR-1238-3p	GTCGTATCCAGTGCAGGGTCCGAGGTATTCGCACTGGATACGACGGGGCA
	miR-1244	GTCGTATCCAGTGCAGGGTCCGAGGTATTCGCACTGGATACGACAACCAT
	miR-1251-5p	GTCGTATCCAGTGCAGGGTCCGAGGTATTCGCACTGGATACGACAGCGCC
	miR-1253	GTCGTATCCAGTGCAGGGTCCGAGGTATTCGCACTGGATACGACTGCAGG
	miR-1265	GTCGTATCCAGTGCAGGGTCCGAGGTATTCGCACTGGATACGACAACAAC
	miR-1286	GTCGTATCCAGTGCAGGGTCCGAGGTATTCGCACTGGATACGACAGGGCT
	miR-1288-3p	GTCGTATCCAGTGCAGGGTCCGAGGTATTCGCACTGGATACGACTCTCCA
	miR-136-5p	GTCGTATCCAGTGCAGGGTCCGAGGTATTCGCACTGGATACGACTCCATC
	miR-155-5p	GTCGTATCCAGTGCAGGGTCCGAGGTATTCGCACTGGATACGACAACCCC
	miR-326	GTCGTATCCAGTGCAGGGTCCGAGGTATTCGCACTGGATACGACCTGGAG
	miR-330-5p	GTCGTATCCAGTGCAGGGTCCGAGGTATTCGCACTGGATACGACGCCTAA
	miR-339-3p	GTCGTATCCAGTGCAGGGTCCGAGGTATTCGCACTGGATACGACCGGCTC
	miR-432-5p	GTCGTATCCAGTGCAGGGTCCGAGGTATTCGCACTGGATACGACCCACCC
	miR-433-3p	GTCGTATCCAGTGCAGGGTCCGAGGTATTCGCACTGGATACGACACACCG
	miR-486-3p	GTCGTATCCAGTGCAGGGTCCGAGGTATTCGCACTGGATACGACATCCTG
	miR-145-5p	GTCGTATCCAGTGCAGGGTCCGAGGTATTCGCACTGGATACGACAGGGAT
	U6	AACGCTTCACGAATTTGCGT
PCR	circ_0008532	divergent-forward	CGCTGTCAGGAATCAGATCG
		divergent-reverse	AGGTTGGCCTTGAGAAATGGA
		convergent-forward	AGCCTCCTGCCAAGAGAGTA
		convergent-reverse	TGAAGAGGTGGAGGGGTAGG
